# Supplementary material for: Cell killing and resistance in pre-operative breast cancer chemotherapy
Source: BMC Cancer. 2008 Jul 21;8:201. doi: 10.1186/1471-2407-8-201 (PMC2496916; doi:10.1186/1471-2407-8-201)
Supplement: Additional file 1 — PAOtherapyA. Microsoft Excel program used for the simulation and fitting of tumour reduction during chemotherapy [file 1471-2407-8-201-S1.xls]

## Sheet: Intest
Istituto di Ricerche Farmacologiche "Mario Negri" Via La Masa 19, 20156 Milano
			PAOTherapyA					version 2007 - 1drug
Program for scheduling evaluation
Author:			Paolo Ubezio
			tel +39-02/39014438
			email: ubezio@marionegri.it
Please contact the author for free support in the use of the program
Basic information:
Sheet Data: data input (input the appropriate values in the blue cells; all other cells should not be modified)
Sheet Schedule: input treatment times
Sheet Main: parameters change and fit. ( For a new simulation just change parameters values and recalculate -F9- )
Sheet growth: growth details
Sheet drugs: treatment details
The software may only be used for non-commercial use.
Modifications or programs you create using this software, may not be used for commercial purposes.
The software is offered on an “as-is” basis and no warranty, either expressed or implied, is given.
You are solely responsible for determining the appropriateness of use of the software and assume all risks associated with its use.

## Sheet: data
Pz n.	6B	1cm3=	1000000000	cells
Vin=	179.591												1e-10				Norm distr
day	ln(vol)	N data pt6B	N fit	D%	SE/Ydat	SE/Yfit	(SE/Y)2	SE/Ydat log	GF fit	res stand	D log	SSE/Yfit	2.45497e+08	sigma	0.07874
0	5.19068	1.79591e+11	1.8283e+11	1.80395	5.8443e+07	5.74074e+07	0.000313993	1.2335e-05	37	-0.467184	-0.0178787	SSE/Ydat	2.64696e+08	max likelihood	13.759		4.93764	1.59689
8	*	1e-10	1e-10						1e-10			SSE/Ydat log	0.00216532	SSE	4.80883e+19		5.06658
15	*	1e-10	1e-10						1e-10			meanDlog	0.0252771	radq(SSE)	6.93457e+09		5.06658
22	*	1e-10	1e-10						1e-10			meanD%	9.65038	mean res stand	0.0390032		5.06658
29	3.81771	4.54999e+10	4.60459e+10	1.20005	6.55256e+06	6.47486e+06	0.000140617	5.79859e-06	3.79418	-0.0787392	-0.0119291	Start vol (cm3):	182.83	dev st res stand	0.375658		5.00877	1.61119
36	3.65842	3.88e+10	3.61087e+10	6.9363	1.86675e+08	2.00589e+08	0.00555514	0.000211946	5.68771	0.388097	0.071886	Td	30				3.33984	1.20592
43	*	1e-10	1e-10						1e-10			GF	0.37	mo	0.0301624		5.06658
50	*	1e-10	1e-10						1e-10			Tpot	16.4615	g	0		5.06658
57	3.10906	2.24e+10	1.98429e+10	11.4153	2.91894e+08	3.29509e+08	0.0166058	0.000616483	10.7943	0.368737	0.121212	Tc	8	q	0.601513		1.5493	0.437805
64	2.64617	1.40999e+10	1.80989e+10	28.3614	1.13415e+09	8.83562e+08	0.0488186	0.00266758	13.912	-0.576666	-0.249679		A				0.0332153	-3.40474
71	2.83908	1.71e+10	1.5778e+10	7.73127	1.02211e+08	1.10776e+08	0.0070209	0.000274786	18.01	0.190646	0.0804649	Citotox.proliferant	0.0716801				3.00573	1.10052
78	2.83908	1.71e+10	1.52267e+10	10.955	2.05221e+08	2.30469e+08	0.0151359	0.000571361	21.9381	0.270141	0.116028	Citotox.quiescent	0.833227				1.71081	0.536969
85	2.83908	1.71e+10	1.55953e+10	8.79978	1.32416e+08	1.45193e+08	0.00931005	0.000360099	25.1798	0.216995	0.0921129	Resist.spont.	0				2.55591	0.938407
92	*	1e-10	1e-10						1e-10			Resist. Induced	0				5.06658
									media	0.0390032	0.0252771	formula fit:	1				max lik	4.02296
									dev.st	0.375658	0.12304						max lik tutti i tempi	13.759

## Sheet: growth
Theory Bertuzzi-Gandolfi with mortality (cell loss) restricted to G0 (µo) (cells become quiescent before dying in the absence of drug)
eaTc = 2[q+g(1-q)/(a+mo+g)]			Tpot= (ln2/a) [1- 2mo(1-q)/(a+mo+g)]								Proliferation model
GF=(ln2/aTpot) (eaTc -1)			Td >0 if: [q+g(1-q)/(mo+g)] > 0.5
In the absence of loss: Td is determined by q,g, e Tc; but Tc e Td do not determine univocally q and g
In the presence of loss: Tc (or Tpot), Td and GF determine univocally the cell loss, but q and g remain linearly dependent.
Characteristics of tumor growth without drug
Start Volume:	182.83	Volume (cm3) of tumor at t=0 (start of the therapy)							(1gr <=> 12.41mm)
Td	30	In the absence of cell loss: put Td=Tpot						Tempt. µ0	0.0301624
GF	0.37	<=1; if GF=1, loss is absent, then Td=Tpot=Tc and q=1						forced Td=Tpot:	FALSE
Tpot		Input either Tc or Tpot and leave the other =0. If Tc<<Td, Tpot=Tc/GF
Tc	8	IF both Tpot and Tc are given, or IF the calculations give Tpot>Td, then the value of GF will be accordingly forced
g	0	Fraction of quiescent cells becoming proliferating in the unit of time. Should be <								0.0804064
IF inconsistant inputs are provided, some values are automatically corrected							input type:	2	tempt. Tpot	16.4615
Derived (and accepted) quantities
N of cells (Nin):	1.8283e+11	Cell number at t0.					1 gr = 103 mm3 = 109 cellule
	1122.35	Previous elapsed time (days) of tumor growth, extrapolated assuming the present growth rate.
alfa (a)	0.0231049	a = LN(2)/Td
delta (d)	1.20303	d = EXP(a*Tc) = 2[q+g(1-q)/(a+mo+g)]
epsilon (e)	0.451284	e = 1-Tpot/Td		= 2m0(1-q)/(a+mo+g)]
Tpot	16.4615				N° raddoppi ricavato da TD:	37.4117					SE(O(B10=1;B11>Td;E(B11=0;B12=0));Td;SE(B11<>0;B11;MIN(Td;LN(2)*(EXP(a*B12)-1)/a/B10)))
Tc	8				N° raddoppi ricavato da Tpot:	68.1804					SE(O(B10=1;B12>Td;E(B11=0;B12=0));Td;SE(B12<>0;SE(O(B12<B11;B11=0);B12;B11);LN(B10*a*Tpot/LN(2)+1)/a))
GF	0.37										SE(B11*B12=0;SE(d-1>B10;d-1;B10);(d-1)*LN(2)/a/Tpot)
µ0	0.0301624	fraction of (quiescent) cell dying in the unit of time									(LN(2)/Tpot-a)/(1-GF) poichè a= Kp-KL con KL=µ0Nq/N=µ0(1-GF)
gamma (g)	0										SE(B11<J11;B11;0) se è fuori range il valore è forzato =0.
theta (q)	0.601513	fraction of newborn cells that remain proliferating (bypassing G0)									(d/2*(a+m)+g*(d/2-1))/(a+m), invertendo la definizione di delta.							Se g =0:	0.601513
Evoluzione temporale a intervalli finiti
intervallo (i , Dt):	1	unità di tempo in giorni (deve essere <Tc). E' un input!
dNp (u)	0.113803	presuppone distribuzione asincrona delle cellule proliferanti. E' approssimata altrimenti.
Correz. su Ndt per intervallo finito (z):			1.01164	(= media di Np(t) o Nq(t) x Dt)			Errori di approssimazione: <10-6
Esempio
go	0		GF iniziale:	0.37
tempo	Np	Nq	N	GF
0	6.76472e+10	1.15183e+11	1.8283e+11	0.37	Td:	30
1	6.92284e+10	1.17875e+11	1.87104e+11	0.37
2	7.08465e+10	1.20631e+11	1.91477e+11	0.37
3	7.25025e+10	1.2345e+11	1.95953e+11	0.37
4	7.41972e+10	1.26336e+11	2.00533e+11	0.37
5	7.59315e+10	1.29289e+11	2.0522e+11	0.37
6	7.77063e+10	1.32311e+11	2.10017e+11	0.37
7	7.95226e+10	1.35403e+11	2.14926e+11	0.37
8	8.13813e+10	1.38568e+11	2.19949e+11	0.37
9	8.32835e+10	1.41807e+11	2.25091e+11	0.37

## Sheet: drugs
Citotoxicity	Drug	A
	Drug name:	A
Reference dose		1
Fraction of cells surviving upon	proliferant	0.0716801
administration of refefence dose	quiescent	0.833227
Cell loss delay	0.514538
Resistance
Initial fraction of resistant cells		0.00811855
Frequency of resistant mutations	spontaneous	0	per generation
Frequency of resistant mutations	induced by treat.	0	each administration
Derived quantities
* Check the fraction of surviving cells at a given dose
For dose d, specified in the schedule, the fraction of survivng cells
respect to the reference dose D (for which the percent surviving is %SD) is given by: ln(%S(d))=ln(%SD) * d/D
Example	Drug	A
	dose d=	8.63188
	%Sp(d)=	1.31808e-10
	%Sq(d)=	0.207033
Frequency of spontaneous resistance per unit time
	Farmaco:	A
fint = fgen * ln(2) / Td		0
Initial fraction of resistant cells
Frazione resistente a un singolo farmaco*		A
		0.00811855
* 1-N-a dove: a= frequenza di mutazione per generazione; N = numero di cellule. Goldie &Coldman Cancer Treat. Rep. 63: 1727-1733 (1979)
Frazione iniziale di cellule sensibili
		0.991881	calcolata automaticamente per differenza

## Sheet: schedule
Scheme of treatment
day		A	Indicate the drug dose ( fraction of full dose) at the appropriate days
0		1
1		0
2		0
3		0
4		0
5		0
6		0
7		0
8		0
9		0
10		0
11		0
12		0
13		0
14		0
15		0
16		0
17		0
18		0
19		0
20		0
21		0
22		1
23		0
24		0
25		0
26		0
27		0
28		0
29		0
30		0
31		0
32		0
33		0
34		0
35		0
36		0
37		0
38		0
39		0
40		0
41		0
42		0
43		1
44		0
45		0
46		0
47		0
48		0
49		0
50		0
51		0
52		0
53		0
54		0
55		0
56		0
57		0
58		0
59		0
60		0
61		0
62		0
63		0
64		1
65		0
66		0
67		0
68		0
69		0
70		0
71		0
72		0
73		0
74		0
75		0
76		0
77		0
78		0
79		0
80		0
81		0
82		0
83		0
84		0
85		1
86		0
87		0
88		0
89		0
90		0
91		0
92		0
93		0
94		0
95		0
96		0
97		0
98		0
99		0
100		0					qui finiscono le formule
101
102
103
104
105
106
107
108
109
110
111
112
113
114
115
116
117
118
119
120
121
122
123
124
125
126
127
128
129
130
131
132
133
134
135
136
137
138
139
140
141
142
143
144
145
146
147
148
149
150
151
152
153
154
155
156
157
158
159
160
161
162
163
164
165
166
167
168
169
170
171
172
173
174
175
176
177
178
179
180
181
182
183
184
185
186
187
188
189
190
191
192
193
194
195
196
197
198
199
200
201
202
203
204
205
206
207
208
209
210
211
212
213
214
215
216
217
218
219
220
221
222
223
224
225
226
227
228
229
230
231
232
233
234
235
236
237
238
239
240
241
242
243
244
245
246
247
248
249
250
251
252
253
254
255
256
257
258
259
260
261
262
263
264
265
266
267
268
269
270
271
272
273
274
275
276
277
278
279
280
281
282
283
284
285
286
287
288
289
290
291
292
293
294
295
296
297
298
299
300

## Sheet: effect
Tempo	204	Frazione di cellule Proliferanti/Quiescenti sopravvissute ai trattamenti:											Fraction cells becoming resistant							Number of cells									0robertina0	0
Tempo		P - A	Q - A										A							sensitive Prolif.	sensitive Quiesc.	sensitive			A-Resist. Prolif.	A-Resist. Quiesc.	A-Resist. Totali	Po	419
0	PRIMA RIGA : EFFETTO DELLA PROLIFERAZIONE E SUCCESSIVO PASSAGGIO NEI COMPARTIMENTI RESISTENTI	1	1										0							6.7098e+10	1.14248e+11	1.81346e+11			5.49197e+08	9.3512e+08	1.48432e+09	1
0	SECONDA RIGA: EFFETTO CITOTOSSICO	0.0716801	0.833227										0						1	4.8096e+09	9.51946e+10	1.00004e+11	1	0	5.49197e+08	9.3512e+08	1.48432e+09	1	1	0
1		1	1										0						1	4.92202e+09	9.27311e+10	9.76532e+10	1	0	5.62034e+08	9.56977e+08	1.51901e+09	1	1	0
1		1	1										0						1	4.92202e+09	9.27311e+10	9.76532e+10	1	0	5.62034e+08	9.56977e+08	1.51901e+09	1	1	0
2		1	1										0						1	5.03706e+09	9.03532e+10	9.53903e+10	1	0	5.75171e+08	9.79345e+08	1.55452e+09	1	1	0
2		1	1										0						1	5.03706e+09	9.03532e+10	9.53903e+10	1	0	5.75171e+08	9.79345e+08	1.55452e+09	1	1	0
3		1	1										0						1	5.1548e+09	8.80584e+10	9.32132e+10	1	0	5.88615e+08	1.00224e+09	1.59085e+09	1	1	0
3		1	1										0						1	5.1548e+09	8.80584e+10	9.32132e+10	1	0	5.88615e+08	1.00224e+09	1.59085e+09	1	1	0
4		1	1										0						1	5.27529e+09	8.58444e+10	9.11197e+10	1	0	6.02373e+08	1.02566e+09	1.62804e+09	1	1	0
4		1	1										0						1	5.27529e+09	8.58444e+10	9.11197e+10	1	0	6.02373e+08	1.02566e+09	1.62804e+09	1	1	0
5		1	1										0						1	5.39859e+09	8.3709e+10	8.91076e+10	1	0	6.16453e+08	1.04964e+09	1.66609e+09	1	1	0
5		1	1										0						1	5.39859e+09	8.3709e+10	8.91076e+10	1	0	6.16453e+08	1.04964e+09	1.66609e+09	1	1	0
6		1	1										0						1	5.52478e+09	8.16501e+10	8.71749e+10	1	0	6.30862e+08	1.07417e+09	1.70503e+09	1	1	0
6		1	1										0						1	5.52478e+09	8.16501e+10	8.71749e+10	1	0	6.30862e+08	1.07417e+09	1.70503e+09	1	1	0
7		1	1										0						1	5.65391e+09	7.96656e+10	8.53195e+10	1	0	6.45608e+08	1.09928e+09	1.74489e+09	1	1	0
7		1	1										0						1	5.65391e+09	7.96656e+10	8.53195e+10	1	0	6.45608e+08	1.09928e+09	1.74489e+09	1	1	0
8		1	1										0						1	5.78606e+09	7.77535e+10	8.35395e+10	1	0	6.60698e+08	1.12497e+09	1.78567e+09	1	1	0
8		1	1										0						1	5.78606e+09	7.77535e+10	8.35395e+10	1	0	6.60698e+08	1.12497e+09	1.78567e+09	1	1	0
9		1	1										0						1	5.92131e+09	7.59118e+10	8.18331e+10	1	0	6.76141e+08	1.15127e+09	1.82741e+09	1	1	0
9		1	1										0						1	5.92131e+09	7.59118e+10	8.18331e+10	1	0	6.76141e+08	1.15127e+09	1.82741e+09	1	1	0
10		1	1										0						1	6.05971e+09	7.41388e+10	8.01985e+10	1	0	6.91945e+08	1.17818e+09	1.87012e+09	1	1	0
10		1	1										0						1	6.05971e+09	7.41388e+10	8.01985e+10	1	0	6.91945e+08	1.17818e+09	1.87012e+09	1	1	0
11		1	1										0						1	6.20135e+09	7.24326e+10	7.86339e+10	1	0	7.08119e+08	1.20572e+09	1.91383e+09	1	1	0
11		1	1										0						1	6.20135e+09	7.24326e+10	7.86339e+10	1	0	7.08119e+08	1.20572e+09	1.91383e+09	1	1	0
12		1	1										0						1	6.3463e+09	7.07914e+10	7.71377e+10	1	0	7.2467e+08	1.2339e+09	1.95857e+09	1	1	0
12		1	1										0						1	6.3463e+09	7.07914e+10	7.71377e+10	1	0	7.2467e+08	1.2339e+09	1.95857e+09	1	1	0
13		1	1										0						1	6.49464e+09	6.92136e+10	7.57082e+10	1	0	7.41608e+08	1.26274e+09	2.00435e+09	1	1	0
13		1	1										0						1	6.49464e+09	6.92136e+10	7.57082e+10	1	0	7.41608e+08	1.26274e+09	2.00435e+09	1	1	0
14		1	1										0						1	6.64644e+09	6.76976e+10	7.4344e+10	1	0	7.58943e+08	1.29225e+09	2.0512e+09	1	1	0
14		1	1										0						1	6.64644e+09	6.76976e+10	7.4344e+10	1	0	7.58943e+08	1.29225e+09	2.0512e+09	1	1	0
15		1	1										0						1	6.8018e+09	6.62417e+10	7.30435e+10	1	0	7.76682e+08	1.32246e+09	2.09914e+09	1	1	0
15		1	1										0						1	6.8018e+09	6.62417e+10	7.30435e+10	1	0	7.76682e+08	1.32246e+09	2.09914e+09	1	1	0
16		1	1										0						1	6.96078e+09	6.48445e+10	7.18053e+10	1	0	7.94836e+08	1.35337e+09	2.14821e+09	1	1	0
16		1	1										0						1	6.96078e+09	6.48445e+10	7.18053e+10	1	0	7.94836e+08	1.35337e+09	2.14821e+09	1	1	0
17		1	1										0						1	7.12348e+09	6.35046e+10	7.06281e+10	1	0	8.13415e+08	1.385e+09	2.19842e+09	1	1	0
17		1	1										0						1	7.12348e+09	6.35046e+10	7.06281e+10	1	0	8.13415e+08	1.385e+09	2.19842e+09	1	1	0
18		1	1										0						1	7.28998e+09	6.22204e+10	6.95104e+10	1	0	8.32427e+08	1.41738e+09	2.2498e+09	1	1	0
18		1	1										0						1	7.28998e+09	6.22204e+10	6.95104e+10	1	0	8.32427e+08	1.41738e+09	2.2498e+09	1	1	0
19		1	1										0						1	7.46038e+09	6.09908e+10	6.84511e+10	1	0	8.51884e+08	1.45051e+09	2.30239e+09	1	1	0
19		1	1										0						1	7.46038e+09	6.09908e+10	6.84511e+10	1	0	8.51884e+08	1.45051e+09	2.30239e+09	1	1	0
20		1	1										0						1	7.63476e+09	5.98142e+10	6.7449e+10	1	0	8.71796e+08	1.48441e+09	2.35621e+09	1	1	0
20		1	1										0						1	7.63476e+09	5.98142e+10	6.7449e+10	1	0	8.71796e+08	1.48441e+09	2.35621e+09	1	1	0
21		1	1										0						1	7.81321e+09	5.86896e+10	6.65028e+10	1	0	8.92173e+08	1.51911e+09	2.41128e+09	1	1	0
21		1	1										0						1	7.81321e+09	5.86896e+10	6.65028e+10	1	0	8.92173e+08	1.51911e+09	2.41128e+09	1	1	0
22		1	1										0						1	7.99584e+09	5.76157e+10	6.56115e+10	1	0	9.13027e+08	1.55461e+09	2.46764e+09	1	1	0
22		0.0716801	0.833227										0						1	5.73143e+08	4.8007e+10	4.85801e+10	1	0	9.13027e+08	1.55461e+09	2.46764e+09	1	1	0
23		1	1										0						1	5.86539e+08	4.65947e+10	4.71812e+10	1	0	9.34368e+08	1.59095e+09	2.52532e+09	1	1	0
23		1	1										0						1	5.86539e+08	4.65947e+10	4.71812e+10	1	0	9.34368e+08	1.59095e+09	2.52532e+09	1	1	0
24		1	1										0						1	6.00249e+08	4.52267e+10	4.5827e+10	1	0	9.56208e+08	1.62814e+09	2.58435e+09	1	1	0
24		1	1										0						1	6.00249e+08	4.52267e+10	4.5827e+10	1	0	9.56208e+08	1.62814e+09	2.58435e+09	1	1	0
25		1	1										0						1	6.14279e+08	4.39018e+10	4.45161e+10	1	0	9.78558e+08	1.66619e+09	2.64475e+09	1	1	0
25		1	1										0						1	6.14279e+08	4.39018e+10	4.45161e+10	1	0	9.78558e+08	1.66619e+09	2.64475e+09	1	1	0
26		1	1										0						1	6.28637e+08	4.26186e+10	4.32472e+10	1	0	1.00143e+09	1.70514e+09	2.70657e+09	1	1	0
26		1	1										0						1	6.28637e+08	4.26186e+10	4.32472e+10	1	0	1.00143e+09	1.70514e+09	2.70657e+09	1	1	0
27		1	1										0						1	6.43331e+08	4.13758e+10	4.20191e+10	1	0	1.02484e+09	1.74499e+09	2.76983e+09	1	1	0
27		1	1										0						1	6.43331e+08	4.13758e+10	4.20191e+10	1	0	1.02484e+09	1.74499e+09	2.76983e+09	1	1	0
28		1	1										0						1	6.58368e+08	4.01723e+10	4.08307e+10	1	0	1.04879e+09	1.78578e+09	2.83457e+09	1	1	0
28		1	1										0						1	6.58368e+08	4.01723e+10	4.08307e+10	1	0	1.04879e+09	1.78578e+09	2.83457e+09	1	1	0
29		1	1										0						1	6.73757e+08	3.90069e+10	3.96807e+10	1	0	1.07331e+09	1.82752e+09	2.90083e+09	1	1	0
29		1	1										0						1	6.73757e+08	3.90069e+10	3.96807e+10	1	0	1.07331e+09	1.82752e+09	2.90083e+09	1	1	0
30		1	1										0						1	6.89505e+08	3.78785e+10	3.8568e+10	1	0	1.09839e+09	1.87024e+09	2.96863e+09	1	1	0
30		1	1										0						1	6.89505e+08	3.78785e+10	3.8568e+10	1	0	1.09839e+09	1.87024e+09	2.96863e+09	1	1	0
31		1	1										0						1	7.05621e+08	3.6786e+10	3.74916e+10	1	0	1.12407e+09	1.91395e+09	3.03802e+09	1	1	0
31		1	1										0						1	7.05621e+08	3.6786e+10	3.74916e+10	1	0	1.12407e+09	1.91395e+09	3.03802e+09	1	1	0
32		1	1										0						1	7.22115e+08	3.57282e+10	3.64503e+10	1	0	1.15034e+09	1.95869e+09	3.10903e+09	1	1	0
32		1	1										0						1	7.22115e+08	3.57282e+10	3.64503e+10	1	0	1.15034e+09	1.95869e+09	3.10903e+09	1	1	0
33		1	1										0						1	7.38993e+08	3.47043e+10	3.54433e+10	1	0	1.17723e+09	2.00447e+09	3.1817e+09	1	1	0
33		1	1										0						1	7.38993e+08	3.47043e+10	3.54433e+10	1	0	1.17723e+09	2.00447e+09	3.1817e+09	1	1	0
34		1	1										0						1	7.56266e+08	3.37131e+10	3.44694e+10	1	0	1.20475e+09	2.05132e+09	3.25607e+09	1	1	0
34		1	1										0						1	7.56266e+08	3.37131e+10	3.44694e+10	1	0	1.20475e+09	2.05132e+09	3.25607e+09	1	1	0
35		1	1										0						1	7.73943e+08	3.27538e+10	3.35278e+10	1	0	1.23291e+09	2.09927e+09	3.33218e+09	1	1	0
35		1	1										0						1	7.73943e+08	3.27538e+10	3.35278e+10	1	0	1.23291e+09	2.09927e+09	3.33218e+09	1	1	0
36		1	1										0						1	7.92033e+08	3.18254e+10	3.26174e+10	1	0	1.26172e+09	2.14834e+09	3.41006e+09	1	1	0
36		1	1										0						1	7.92033e+08	3.18254e+10	3.26174e+10	1	0	1.26172e+09	2.14834e+09	3.41006e+09	1	1	0
37		1	1										0						1	8.10546e+08	3.0927e+10	3.17375e+10	1	0	1.29122e+09	2.19856e+09	3.48977e+09	1	1	0
37		1	1										0						1	8.10546e+08	3.0927e+10	3.17375e+10	1	0	1.29122e+09	2.19856e+09	3.48977e+09	1	1	0
38		1	1										0						1	8.29492e+08	3.00577e+10	3.08871e+10	1	0	1.3214e+09	2.24994e+09	3.57134e+09	1	1	0
38		1	1										0						1	8.29492e+08	3.00577e+10	3.08871e+10	1	0	1.3214e+09	2.24994e+09	3.57134e+09	1	1	0
39		1	1										0						1	8.4888e+08	2.92166e+10	3.00655e+10	1	0	1.35228e+09	2.30253e+09	3.65482e+09	1	1	0
39		1	1										0						1	8.4888e+08	2.92166e+10	3.00655e+10	1	0	1.35228e+09	2.30253e+09	3.65482e+09	1	1	0
40		1	1										0						1	8.68722e+08	2.8403e+10	2.92717e+10	1	0	1.38389e+09	2.35635e+09	3.74024e+09	1	1	0
40		1	1										0						1	8.68722e+08	2.8403e+10	2.92717e+10	1	0	1.38389e+09	2.35635e+09	3.74024e+09	1	1	0
41		1	1										0						1	8.89027e+08	2.7616e+10	2.85051e+10	1	0	1.41624e+09	2.41143e+09	3.82767e+09	1	1	0
41		1	1										0						1	8.89027e+08	2.7616e+10	2.85051e+10	1	0	1.41624e+09	2.41143e+09	3.82767e+09	1	1	0
42		1	1										0						1	9.09807e+08	2.68549e+10	2.77647e+10	1	0	1.44934e+09	2.4678e+09	3.91714e+09	1	1	0
42		1	1										0						1	9.09807e+08	2.68549e+10	2.77647e+10	1	0	1.44934e+09	2.4678e+09	3.91714e+09	1	1	0
43		1	1										0						1	9.31073e+08	2.6119e+10	2.705e+10	1	0	1.48322e+09	2.52548e+09	4.00869e+09	1	1	0
43		0.0716801	0.833227										0						1	6.67394e+07	2.1763e+10	2.18298e+10	1	0	1.48322e+09	2.52548e+09	4.00869e+09	1	1	0
44		1	1										0						1	6.82994e+07	2.11051e+10	2.11734e+10	1	0	1.51789e+09	2.58451e+09	4.10239e+09	1	1	0
44		1	1										0						1	6.82994e+07	2.11051e+10	2.11734e+10	1	0	1.51789e+09	2.58451e+09	4.10239e+09	1	1	0
45		1	1										0						1	6.98958e+07	2.04674e+10	2.05373e+10	1	0	1.55336e+09	2.64492e+09	4.19828e+09	1	1	0
45		1	1										0						1	6.98958e+07	2.04674e+10	2.05373e+10	1	0	1.55336e+09	2.64492e+09	4.19828e+09	1	1	0
46		1	1										0						1	7.15296e+07	1.98493e+10	1.99208e+10	1	0	1.58967e+09	2.70674e+09	4.29641e+09	1	1	0
46		1	1										0						1	7.15296e+07	1.98493e+10	1.99208e+10	1	0	1.58967e+09	2.70674e+09	4.29641e+09	1	1	0
47		1	1										0						1	7.32015e+07	1.92501e+10	1.93234e+10	1	0	1.62683e+09	2.77001e+09	4.39684e+09	1	1	0
47		1	1										0						1	7.32015e+07	1.92501e+10	1.93234e+10	1	0	1.62683e+09	2.77001e+09	4.39684e+09	1	1	0
48		1	1										0						1	7.49125e+07	1.86695e+10	1.87444e+10	1	0	1.66485e+09	2.83475e+09	4.49961e+09	1	1	0
48		1	1										0						1	7.49125e+07	1.86695e+10	1.87444e+10	1	0	1.66485e+09	2.83475e+09	4.49961e+09	1	1	0
49		1	1										0						1	7.66635e+07	1.81067e+10	1.81833e+10	1	0	1.70377e+09	2.90101e+09	4.60478e+09	1	1	0
49		1	1										0						1	7.66635e+07	1.81067e+10	1.81833e+10	1	0	1.70377e+09	2.90101e+09	4.60478e+09	1	1	0
50		1	1										0						1	7.84554e+07	1.75612e+10	1.76397e+10	1	0	1.74359e+09	2.96882e+09	4.71241e+09	1	1	0
50		1	1										0						1	7.84554e+07	1.75612e+10	1.76397e+10	1	0	1.74359e+09	2.96882e+09	4.71241e+09	1	1	0
51		1	1										0						1	8.02892e+07	1.70326e+10	1.71128e+10	1	0	1.78435e+09	3.03821e+09	4.82256e+09	1	1	0
51		1	1										0						1	8.02892e+07	1.70326e+10	1.71128e+10	1	0	1.78435e+09	3.03821e+09	4.82256e+09	1	1	0
52		1	1										0						1	8.21659e+07	1.65202e+10	1.66024e+10	1	0	1.82605e+09	3.10923e+09	4.93528e+09	1	1	0
52		1	1										0						1	8.21659e+07	1.65202e+10	1.66024e+10	1	0	1.82605e+09	3.10923e+09	4.93528e+09	1	1	0
53		1	1										0						1	8.40864e+07	1.60237e+10	1.61077e+10	1	0	1.86874e+09	3.1819e+09	5.05064e+09	1	1	0
53		1	1										0						1	8.40864e+07	1.60237e+10	1.61077e+10	1	0	1.86874e+09	3.1819e+09	5.05064e+09	1	1	0
54		1	1										0						1	8.60519e+07	1.55424e+10	1.56285e+10	1	0	1.91242e+09	3.25628e+09	5.16869e+09	1	1	0
54		1	1										0						1	8.60519e+07	1.55424e+10	1.56285e+10	1	0	1.91242e+09	3.25628e+09	5.16869e+09	1	1	0
55		1	1										0						1	8.80632e+07	1.50761e+10	1.51641e+10	1	0	1.95712e+09	3.33239e+09	5.2895e+09	1	1	0
55		1	1										0						1	8.80632e+07	1.50761e+10	1.51641e+10	1	0	1.95712e+09	3.33239e+09	5.2895e+09	1	1	0
56		1	1										0						1	9.01216e+07	1.46241e+10	1.47142e+10	1	0	2.00286e+09	3.41028e+09	5.41314e+09	1	1	0
56		1	1										0						1	9.01216e+07	1.46241e+10	1.47142e+10	1	0	2.00286e+09	3.41028e+09	5.41314e+09	1	1	0
57		1	1										0						1	9.22281e+07	1.41862e+10	1.42784e+10	1	0	2.04968e+09	3.48999e+09	5.53967e+09	1	1	0
57		1	1										0						1	9.22281e+07	1.41862e+10	1.42784e+10	1	0	2.04968e+09	3.48999e+09	5.53967e+09	1	1	0
58		1	1										0						1	9.43838e+07	1.37618e+10	1.38561e+10	1	0	2.09759e+09	3.57156e+09	5.66915e+09	1	1	0
58		1	1										0						1	9.43838e+07	1.37618e+10	1.38561e+10	1	0	2.09759e+09	3.57156e+09	5.66915e+09	1	1	0
59		1	1										0						1	9.659e+07	1.33505e+10	1.34471e+10	1	0	2.14661e+09	3.65505e+09	5.80166e+09	1	1	0
59		1	1										0						1	9.659e+07	1.33505e+10	1.34471e+10	1	0	2.14661e+09	3.65505e+09	5.80166e+09	1	1	0
60		1	1										0						1	9.88476e+07	1.2952e+10	1.30508e+10	1	0	2.19679e+09	3.74048e+09	5.93727e+09	1	1	0
60		1	1										0						1	9.88476e+07	1.2952e+10	1.30508e+10	1	0	2.19679e+09	3.74048e+09	5.93727e+09	1	1	0
61		1	1										0						1	1.01158e+08	1.25658e+10	1.2667e+10	1	0	2.24814e+09	3.82791e+09	6.07604e+09	1	1	0
61		1	1										0						1	1.01158e+08	1.25658e+10	1.2667e+10	1	0	2.24814e+09	3.82791e+09	6.07604e+09	1	1	0
62		1	1										0						1	1.03523e+08	1.21917e+10	1.22952e+10	1	0	2.30068e+09	3.91738e+09	6.21806e+09	1	1	0
62		1	1										0						1	1.03523e+08	1.21917e+10	1.22952e+10	1	0	2.30068e+09	3.91738e+09	6.21806e+09	1	1	0
63		1	1										0						1	1.05942e+08	1.18292e+10	1.19351e+10	1	0	2.35446e+09	4.00895e+09	6.3634e+09	1	1	0
63		1	1										0						1	1.05942e+08	1.18292e+10	1.19351e+10	1	0	2.35446e+09	4.00895e+09	6.3634e+09	1	1	0
64		1	1										0						1	1.08419e+08	1.1478e+10	1.15864e+10	1	0	2.40949e+09	4.10265e+09	6.51214e+09	1	1	0
64		0.0716801	0.833227										0						1	7.77146e+06	9.56375e+09	9.57152e+09	1	0	2.40949e+09	4.10265e+09	6.51214e+09	1	1	0
65		1	1										0						1	7.95311e+06	9.27264e+09	9.28059e+09	1	0	2.46581e+09	4.19854e+09	6.66436e+09	1	1	0
65		1	1										0						1	7.95311e+06	9.27264e+09	9.28059e+09	1	0	2.46581e+09	4.19854e+09	6.66436e+09	1	1	0
66		1	1										0						1	8.139e+06	8.99043e+09	8.99856e+09	1	0	2.52345e+09	4.29668e+09	6.82013e+09	1	1	0
66		1	1										0						1	8.139e+06	8.99043e+09	8.99856e+09	1	0	2.52345e+09	4.29668e+09	6.82013e+09	1	1	0
67		1	1										0						1	8.32924e+06	8.71684e+09	8.72517e+09	1	0	2.58243e+09	4.39711e+09	6.97954e+09	1	1	0
67		1	1										0						1	8.32924e+06	8.71684e+09	8.72517e+09	1	0	2.58243e+09	4.39711e+09	6.97954e+09	1	1	0
68		1	1										0						1	8.52393e+06	8.45163e+09	8.46015e+09	1	0	2.64279e+09	4.49989e+09	7.14268e+09	1	1	0
68		1	1										0						1	8.52393e+06	8.45163e+09	8.46015e+09	1	0	2.64279e+09	4.49989e+09	7.14268e+09	1	1	0
69		1	1										0						1	8.72317e+06	8.19452e+09	8.20324e+09	1	0	2.70456e+09	4.60507e+09	7.30963e+09	1	1	0
69		1	1										0						1	8.72317e+06	8.19452e+09	8.20324e+09	1	0	2.70456e+09	4.60507e+09	7.30963e+09	1	1	0
70		1	1										0						1	8.92706e+06	7.94528e+09	7.9542e+09	1	0	2.76778e+09	4.71271e+09	7.48049e+09	1	1	0
70		1	1										0						1	8.92706e+06	7.94528e+09	7.9542e+09	1	0	2.76778e+09	4.71271e+09	7.48049e+09	1	1	0
71		1	1										0						1	9.13572e+06	7.70366e+09	7.71279e+09	1	0	2.83247e+09	4.82286e+09	7.65534e+09	1	1	0
71		1	1										0						1	9.13572e+06	7.70366e+09	7.71279e+09	1	0	2.83247e+09	4.82286e+09	7.65534e+09	1	1	0
72		1	1										0						1	9.34926e+06	7.46943e+09	7.47878e+09	1	0	2.89868e+09	4.93559e+09	7.83427e+09	1	1	0
72		1	1										0						1	9.34926e+06	7.46943e+09	7.47878e+09	1	0	2.89868e+09	4.93559e+09	7.83427e+09	1	1	0
73		1	1										0						1	9.56779e+06	7.24237e+09	7.25194e+09	1	0	2.96643e+09	5.05095e+09	8.01739e+09	1	1	0
73		1	1										0						1	9.56779e+06	7.24237e+09	7.25194e+09	1	0	2.96643e+09	5.05095e+09	8.01739e+09	1	1	0
74		1	1										0						1	9.79142e+06	7.02226e+09	7.03205e+09	1	0	3.03577e+09	5.16901e+09	8.20479e+09	1	1	0
74		1	1										0						1	9.79142e+06	7.02226e+09	7.03205e+09	1	0	3.03577e+09	5.16901e+09	8.20479e+09	1	1	0
75		1	1										0						1	1.00203e+07	6.80888e+09	6.8189e+09	1	0	3.10673e+09	5.28983e+09	8.39656e+09	1	1	0
75		1	1										0						1	1.00203e+07	6.80888e+09	6.8189e+09	1	0	3.10673e+09	5.28983e+09	8.39656e+09	1	1	0
76		1	1										0						1	1.02545e+07	6.60204e+09	6.61229e+09	1	0	3.17934e+09	5.41348e+09	8.59282e+09	1	1	0
76		1	1										0						1	1.02545e+07	6.60204e+09	6.61229e+09	1	0	3.17934e+09	5.41348e+09	8.59282e+09	1	1	0
77		1	1										0						1	1.04942e+07	6.40153e+09	6.41202e+09	1	0	3.25366e+09	5.54001e+09	8.79367e+09	1	1	0
77		1	1										0						1	1.04942e+07	6.40153e+09	6.41202e+09	1	0	3.25366e+09	5.54001e+09	8.79367e+09	1	1	0
78		1	1										0						1	1.07395e+07	6.20716e+09	6.2179e+09	1	0	3.32971e+09	5.6695e+09	8.99921e+09	1	1	0
78		1	1										0						1	1.07395e+07	6.20716e+09	6.2179e+09	1	0	3.32971e+09	5.6695e+09	8.99921e+09	1	1	0
79		1	1										0						1	1.09905e+07	6.01874e+09	6.02973e+09	1	0	3.40754e+09	5.80202e+09	9.20956e+09	1	1	0
79		1	1										0						1	1.09905e+07	6.01874e+09	6.02973e+09	1	0	3.40754e+09	5.80202e+09	9.20956e+09	1	1	0
80		1	1										0						1	1.12474e+07	5.8361e+09	5.84734e+09	1	0	3.48718e+09	5.93764e+09	9.42482e+09	1	1	0
80		1	1										0						1	1.12474e+07	5.8361e+09	5.84734e+09	1	0	3.48718e+09	5.93764e+09	9.42482e+09	1	1	0
81		1	1										0						1	1.15103e+07	5.65905e+09	5.67056e+09	1	0	3.56869e+09	6.07642e+09	9.64512e+09	1	1	0
81		1	1										0						1	1.15103e+07	5.65905e+09	5.67056e+09	1	0	3.56869e+09	6.07642e+09	9.64512e+09	1	1	0
82		1	1										0						1	1.17793e+07	5.48743e+09	5.49921e+09	1	0	3.65211e+09	6.21845e+09	9.87056e+09	1	1	0
82		1	1										0						1	1.17793e+07	5.48743e+09	5.49921e+09	1	0	3.65211e+09	6.21845e+09	9.87056e+09	1	1	0
83		1	1										0						1	1.20547e+07	5.32107e+09	5.33312e+09	1	0	3.73747e+09	6.3638e+09	1.01013e+10	1	1	0
83		1	1										0						1	1.20547e+07	5.32107e+09	5.33312e+09	1	0	3.73747e+09	6.3638e+09	1.01013e+10	1	1	0
84		1	1										0						1	1.23364e+07	5.15981e+09	5.17214e+09	1	0	3.82483e+09	6.51255e+09	1.03374e+10	1	1	0
84		1	1										0						1	1.23364e+07	5.15981e+09	5.17214e+09	1	0	3.82483e+09	6.51255e+09	1.03374e+10	1	1	0
85		1	1										0						1	1.26248e+07	5.0035e+09	5.01612e+09	1	0	3.91423e+09	6.66477e+09	1.0579e+10	1	1	0
85		0.0716801	0.833227										0						1	904945	4.16905e+09	4.16995e+09	1	0	3.91423e+09	6.66477e+09	1.0579e+10	1	1	0
86		1	1										0						1	926097	4.04192e+09	4.04285e+09	1	0	4.00572e+09	6.82056e+09	1.08263e+10	1	1	0
86		1	1										0						1	926097	4.04192e+09	4.04285e+09	1	0	4.00572e+09	6.82056e+09	1.08263e+10	1	1	0
87		1	1										0						1	947744	3.91867e+09	3.91962e+09	1	0	4.09935e+09	6.97998e+09	1.10793e+10	1	1	0
87		1	1										0						1	947744	3.91867e+09	3.91962e+09	1	0	4.09935e+09	6.97998e+09	1.10793e+10	1	1	0
88		1	1										0						1	969896	3.79919e+09	3.80016e+09	1	0	4.19517e+09	7.14313e+09	1.13383e+10	1	1	0
88		1	1										0						1	969896	3.79919e+09	3.80016e+09	1	0	4.19517e+09	7.14313e+09	1.13383e+10	1	1	0
89		1	1										0						1	992566	3.68335e+09	3.68434e+09	1	0	4.29323e+09	7.31009e+09	1.16033e+10	1	1	0
89		1	1										0						1	992566	3.68335e+09	3.68434e+09	1	0	4.29323e+09	7.31009e+09	1.16033e+10	1	1	0
90		1	1										0						1	1.01577e+06	3.57105e+09	3.57206e+09	1	0	4.39358e+09	7.48096e+09	1.18745e+10	1	1	0
90		1	1										0						1	1.01577e+06	3.57105e+09	3.57206e+09	1	0	4.39358e+09	7.48096e+09	1.18745e+10	1	1	0
91		1	1										0						1	1.03951e+06	3.46218e+09	3.46322e+09	1	0	4.49627e+09	7.65582e+09	1.21521e+10	1	1	0
91		1	1										0						1	1.03951e+06	3.46218e+09	3.46322e+09	1	0	4.49627e+09	7.65582e+09	1.21521e+10	1	1	0
92		1	1										0						1	1.06381e+06	3.35663e+09	3.35769e+09	1	0	4.60137e+09	7.83476e+09	1.24361e+10	1	1	0
92		1	1										0						1	1.06381e+06	3.35663e+09	3.35769e+09	1	0	4.60137e+09	7.83476e+09	1.24361e+10	1	1	0
93		1	1										0						1	1.08867e+06	3.2543e+09	3.25539e+09	1	0	4.70892e+09	8.01789e+09	1.27268e+10	1	1	0
93		1	1										0						1	1.08867e+06	3.2543e+09	3.25539e+09	1	0	4.70892e+09	8.01789e+09	1.27268e+10	1	1	0
94		1	1										0						1	1.11412e+06	3.1551e+09	3.15622e+09	1	0	4.81899e+09	8.2053e+09	1.30243e+10	1	1	0
94		1	1										0						1	1.11412e+06	3.1551e+09	3.15622e+09	1	0	4.81899e+09	8.2053e+09	1.30243e+10	1	1	0
95		1	1										0						1	1.14016e+06	3.05893e+09	3.06007e+09	1	0	4.93162e+09	8.39709e+09	1.33287e+10	1	1	0
95		1	1										0						1	1.14016e+06	3.05893e+09	3.06007e+09	1	0	4.93162e+09	8.39709e+09	1.33287e+10	1	1	0
96		1	1										0						1	1.16681e+06	2.9657e+09	2.96686e+09	1	0	5.0469e+09	8.59336e+09	1.36403e+10	1	1	0
96		1	1										0						1	1.16681e+06	2.9657e+09	2.96686e+09	1	0	5.0469e+09	8.59336e+09	1.36403e+10	1	1	0
97		1	1										0						1	1.19408e+06	2.87531e+09	2.87651e+09	1	0	5.16486e+09	8.79422e+09	1.39591e+10	1	1	0
97		1	1										0						1	1.19408e+06	2.87531e+09	2.87651e+09	1	0	5.16486e+09	8.79422e+09	1.39591e+10	1	1	0
98		1	1										0						1	1.22199e+06	2.78768e+09	2.78891e+09	1	0	5.28558e+09	8.99978e+09	1.42854e+10	1	1	0
98		1	1										0						1	1.22199e+06	2.78768e+09	2.78891e+09	1	0	5.28558e+09	8.99978e+09	1.42854e+10	1	1	0
99		1	1										0						1	1.25056e+06	2.70273e+09	2.70399e+09	1	0	5.40913e+09	9.21014e+09	1.46193e+10	1	1	0
99		1	1										0						1	1.25056e+06	2.70273e+09	2.70399e+09	1	0	5.40913e+09	9.21014e+09	1.46193e+10	1	1	0
100		1	1										0						1	1.27979e+06	2.62038e+09	2.62166e+09	1	0	5.53556e+09	9.42541e+09	1.4961e+10	1	1	0
100		1	1										0						1	1.27979e+06	2.62038e+09	2.62166e+09	1	0	5.53556e+09	9.42541e+09	1.4961e+10	1	1	0

## Sheet: main
Patient Nr.	6B
Figures of merit for fit:	SSE/Ydat	0.00216532	2.64696e+08
	Max likelihood	13.759
	meanDlog	0.0252771											Constrains
	meanD%	9.65038	accepted values										>=	<=
Basal Tumour growth	Vol. at t0:	182.83	1.8283e+11	%Mib1:									170	190
	Td (days)	30	30	0									20	10000
	GF	0.37	0.37										0.25	0.45
	Tc (days)	8	8										1	20
	g	0	0										0	0.0803964
	Tpot (days)		16.4615										Tc	30
	mo		0.0301624	0.0190023									0.001	0.12
	q		0.601513											1
	sigma for max likelihood	0.07874											1e-05	0.5
	delay rate:	0.514538											0.5	0.98
Citotoxicity
	Sp (proliferant cells)	0.0716801	0.0716801										0.001	0.98
	Sq (quiescent cells)	0.833227	0.833227										1e-05	0.98
Resistance													1e-06
	IniR (Fraction of resistant cells at t0)	0.00811855											0	0.99
	Rs (freq. of spontaneous res. mutations per day)	0											0	0.99
	Rind (fraction of res. mut. induced by each treat.)	0											0	0.99
Biphasic efficacy (simulated by biphasic dose)
	start	999											0.001	0.98
	Sp2 (proliferant cells)	0.5											0.001	0.98
	Sq2 (quiescent cells)	0.98
	N(100)/N(0)		0.0961691

## Sheet: varie
Ripartizione delle cellule con frequenza di mutazione ugale per tutti i farmaci =									0.1
suddivisione delle sensibili			N=	59.049		suddivisione delle resistenti singole N=				6.561		suddivisione delle resistenti doppie N=				0.729		Totale ripartizione
	N°gruppi	N° cells	w/o res successive	cells/gruppo			N°gruppi	N° cells	w/o res successive	cells/gruppo			N°gruppi	N° cells	w/o res successive	cells/gruppo
sensibili	1	59.049	38.742	38.742														sensibili	38.742
singole	4	5.9049	4.30467	17.2187		singole	1	6.561	4.78297	4.78297								singole	22.0017
doppie	6	0.59049	0.478297	2.86978		doppie	3	0.6561	0.531441	1.59432		doppie	1	0.729	0.59049	0.59049		doppie	5.05459
triple	4	0.059049	0.0531441	0.212576		triple	3	0.06561	0.059049	0.177147		triple	2	0.0729	0.06561	0.13122		triple	0.520943
quadruple	1	0.0059049	0.0059049	0.0059049		quadruple	1	0.006561	0.006561	0.006561		quadruple	1	0.00729	0.00729	0.00729		quadruple	0.0197559
				59.049						6.561						0.729			66.339
			≥triple	0.218481					≥triple	0.183708					≥triple	0.13851		≥triple	0.540699
	N°gruppi	N° cells	w/o res successive	cells/gruppo			N°gruppi	N° cells	w/o res successive	cells/gruppo			N°gruppi	N° cells	w/o res successive	cells/gruppo
sensibili	1	59.049	34.8678	34.8678														sensibili	34.8678
singole	5	5.9049	3.8742	19.371		singole	1	6.561	4.30467	4.30467								singole	23.6757
doppie	10	0.59049	0.430467	4.30467		doppie	4	0.6561	0.478297	1.91319		doppie	1	0.729	0.531441	0.531441		doppie	6.7493
triple	10	0.059049	0.0478297	0.478297		triple	6	0.06561	0.0531441	0.318865		triple	3	0.0729	0.059049	0.177147		triple	0.974308
quadruple	5	0.0059049	0.00531441	0.0265721		quadruple	4	0.006561	0.0059049	0.0236196		quadruple	3	0.00729	0.006561	0.019683		quadruple	0.0698746
quintuple	1	0.00059049	0.00059049	0.00059049		quintuple	1	0.0006561	0.0006561	0.0006561		quintuple	1	0.000729	0.000729	0.000729		quintuple	0.00197559
				59.049						6.561						0.729			66.339
			≥triple	0.505459					≥triple	0.34314					≥triple	0.197559		≥triple	1.04616
Cellule con 0 mutazioni						Cellule con 1 mutazione						Cellule con 2 mutazioni						Cellule con 3 mutazioni						Cellule con 4 mutazioni						Cellule con 5 mutazioni						Cellule con 6 mutazioni						Cellule con 7 mutazioni						Cellule con 8 mutazioni
N loci:	5		N° cells:	59.049		N loci:	4		N° cells:	6.561		N loci:	3		N° cells:	0.729		N loci:	2		N° cells:	0.729		N loci:	1		N° cells:	0.729		N loci:	0		N° cells:	0.729		N loci:	0		N° cells:	0.729		N loci:	0		N° cells:	0.729		N loci:	0
mutazioni	N°gruppi	N° cells	w/o res successive	cells/gruppo		mutazioni	N°gruppi	N° cells	w/o res successive	cells/gruppo		mutazioni	N°gruppi	N° cells	w/o res successive	cells/gruppo		mutazioni	N°gruppi	N° cells	w/o res successive	cells/gruppo		mutazioni	N°gruppi	N° cells	w/o res successive	cells/gruppo		mutazioni	N°gruppi	N° cells	w/o res successive	cells/gruppo		mutazioni	N°gruppi	N° cells	w/o res successive	cells/gruppo		mutazioni	N°gruppi	N° cells	w/o res successive	cells/gruppo		mutazioni	N°gruppi
0	1	59.049	34.8678	34.8678
1	5	5.9049	3.8742	19.371		0	1	6.561	4.30467	4.30467
2	10	0.59049	0.430467	4.30467		1	4	0.6561	0.478297	1.91319		0	1	0.729	0.531441	0.531441
3	10	0.059049	0.0478297	0.478297		2	6	0.06561	0.0531441	0.318865		1	3	0.0729	0.059049	0.177147		0	1	0.729	0.59049	0.59049
4	5	0.0059049	0.00531441	0.0265721		3	4	0.006561	0.0059049	0.0236196		2	3	0.00729	0.006561	0.019683		1	2	0.0729	0.06561	0.13122		0	1	0.729	0.6561	0.6561
5	1	0.00059049	0.00059049	0.00059049		4	1	0.0006561	0.0006561	0.0006561		3	1	0.000729	0.000729	0.000729		2	1	0.00729	0.00729	0.00729		1	1	0.0729	0.0729	0.0729		0	1	0.729	0.729	0.729
6	0	0	0	0		5	0	0	0	0		4	0	0	0	0		3	0	0	0	0		2	0	0	0	0		1	0	0	0	0		0	1	0.729	0.729	0.729
7	0	0	0	0		6	0	0	0	0		5	0	0	0	0		4	0	0	0	0		3	0	0	0	0		2	0	0	0	0		1	0	0	0	0		0	1	0.729	0.729	0.729
8	0	0	0	0		7	0	0	0	0		6	0	0	0	0		5	0	0	0	0		4	0	0	0	0		3	0	0	0	0		2	0	0	0	0		1	0	0	0	0		0	1
9	0	0	0	0		8	0	0	0	0		7	0	0	0	0		6	0	0	0	0		5	0	0	0	0		4	0	0	0	0		3	0	0	0	0		2	0	0	0	0		1	0
10	0	0	0	0		9	0	0	0	0		8	0	0	0	0		7	0	0	0	0		6	0	0	0	0		5	0	0	0	0		4	0	0	0	0		3	0	0	0	0		2	0
[truncated: 15 more columns]
